# Supplementary material for: Single-Nucleus Chromatin Accessibility and Epigenetic Study Uncover Cell States and Transcriptional Regulation of Epidermis in Hidradenitis Suppurativa
Source: Biomedicines. 2025 Jun 30;13(7):1599. doi: 10.3390/biomedicines13071599 (PMC12292286; doi:10.3390/biomedicines13071599)
Supplement: Supplementary file 1 [file biomedicines-13-01599-s001.zip]

Archive with 6 entries (6 files):
- .DS_Store
- fig1&2.pptx
- Supplementary caption.pdf
- Supplementary Figure .pptx
- supplementary Table S1.pdf
- Supplementary Table S2.xlsx
