# Supplementary material for: Single-Nucleus Chromatin Accessibility and Epigenetic Study Uncover Cell States and Transcriptional Regulation of Epidermis in Hidradenitis Suppurativa
Source: Biomedicines. 2025 Jun 30;13(7):1599. doi: 10.3390/biomedicines13071599 (PMC12292286; doi:10.3390/biomedicines13071599)
Supplement: Supplementary file 1 [file biomedicines-13-01599-s001.zip › Supplementary Table S2.xlsx]

## Sheet: Supplementary Table S2
seqnames	start	end	strand	name	idx	Log2FC	FDR	MeanDiff
chr1	117094643	117094728	1	MIR942	1279	2.24731	1.72E-05	0.305523
chr20	51802520	51782331	2	SALL4	550	2.05067	0.0179013	0.427231
chr13	50049202	50049108	2	MIR15A	255	1.97315	0.0149667	0.080071
chr17	6776223	6797101	1	FBXO39	150	1.92586	0.0121458	0.274613
chr11	86278333	86278398	1	MIR6755	1138	1.71365	0.0122539	0.161341
chr4	76041415	76033682	2	CXCL11	438	1.68561	0.0217908	0.253746
chr14	94452790	94442464	2	SERPINA11	622	1.63929	6.56E-05	0.257716
chr3	133257188	133246106	2	TMEM108-AS1	943	1.55984	0.0152273	0.242304
chr4	67884032	67820876	2	TMPRSS11D	354	1.54492	0.0469084	0.220907
chr1	113887547	113878168	2	BCL2L15	1242	1.48259	0.0147976	0.0816227
chr13	37598844	37562583	2	POSTN	144	1.44724	0.00111995	0.0881156
chr17	34255285	34257203	1	CCL2	516	1.43494	3.51E-08	0.467617
chr4	76011184	76112802	1	ART3	436	1.40779	0.00739288	0.310256
chr11	94021361	94113751	1	HEPHL1	1187	1.39549	1.25E-11	0.465625
chr14	95137986	95137919	2	MIR3173	630	1.38607	0.00848503	0.23546
chr1	23044305	23044372	1	MIR3115	360	1.38072	0.0262336	0.123663
chr10	59960913	59955430	2	LINC01553	351	1.3761	0.0259421	0.300225
chr9	35646270	35647099	1	LOC101926948	203	1.34692	0.0250964	0.579493
chr12	5432112	5521536	1	NTF3	59	1.34335	1.94E-09	0.483584
chr1	156299299	156298624	2	VHLL	1603	1.33526	0.00371832	0.261475
chr1	212847649	212830141	2	SPATA45	2159	1.31008	0.000129214	0.0724888
chr9	134850807	134850742	2	MIR3689F	869	1.28559	0.0205057	0.136164
chr9	114078472	114060127	2	AMBP	600	1.25409	0.0428085	0.140888
chr6	43434542	43434620	1	MIR6780B	610	1.24628	0.00090124	0.36145
chr7	150322639	150338150	1	LRRC61	1051	1.23532	0.00157457	0.24301
chr7	150450630	150479392	1	GIMAP8	1058	1.21705	0.000847028	0.15459
chr4	74308473	74315307	1	EPGN	418	1.20112	0.00885003	0.197957
chr9	22446841	22455740	1	DMRTA1	113	1.20071	0.0283323	0.172391
chr11	5619764	5644398	1	TRIM34	174	1.19644	0.0261707	0.157193
chr7	93890913	93893601	1	LOC105375401	569	1.16411	0.020855	0.119937
chr20	51862912	51831797	2	LINC01429	551	1.1555	0.0104313	0.213743
chr17	50767557	50761029	2	ANKRD40CL	973	1.14885	0.030302	0.143852
chr17	76799044	76807102	1	LINC02080	1289	1.1373	0.0144942	0.266939
chr2	11540677	11540605	2	MIR4429	78	1.13515	0.000670091	0.414613
chr1	206023909	206009264	2	CTSE	2086	1.1335	0.00133584	0.225178
chr10	6779180	6774307	2	LINC00706	56	1.12854	9.34E-05	0.225148
chr6	168242938	168262581	1	LOC101929420	1264	1.12541	0.0382282	0.248919
chr10	89957373	89915489	2	LINC01375	579	1.1235	0.0180664	0.145438
chr3	101940859	101997926	1	LINC02085	695	1.11778	0.000830902	0.336649
chr21	26573284	26466209	2	CYYR1	61	1.11699	1.05E-05	0.219773
chr9	115138409	115119539	2	LOC101928748	614	1.10874	0.0211053	0.123761
chr6	30584312	30584425	1	MIR877	297	1.10049	0.00418826	0.259775
chr2	233760248	233773299	1	UGT1A1	1491	1.09877	0.0154525	0.056359
chr3	187702313	187733849	1	LOC100131635	1302	1.09629	0.0278743	0.153339
chr8	106770245	106759483	2	ABRA	632	1.08341	0.000625137	0.192702
chr1	119368779	119394130	1	HAO2	1294	1.06916	0.016582	0.115511
chr17	38914979	38915042	1	MIR6779	608	1.06378	1.48E-05	0.361
chr9	137838419	137838516	1	MIR602	982	1.05051	0.0014193	0.411712
chr1	152811971	152813109	1	LCE1B	1472	1.04776	0.0240294	0.239927
chr8	27048963	27048853	2	MIR548H4	197	1.0326	0.00527577	0.244665
chr1	152806628	152805226	2	LCE1C	1471	1.02883	0.0305674	0.234077
chr1	237890922	237877864	2	ZP4	2356	1.01826	0.0152566	0.0988134
chr21	41716436	41717580	1	LINC00112	228	1.00715	0.000773082	0.399158
chr20	57329759	57343994	1	SPO11	579	1.00049	0.0218352	0.153339
chr1	212624474	212626778	1	FAM71A	2155	0.998705	0.000657216	0.370351
chr1	111909336	111910931	1	KCND3-AS1	1222	0.997339	0.000476653	0.372262
chr7	101321823	101313367	2	IFT22	698	0.995605	0.0110793	0.137215
chr7	102973522	102988856	1	NFE4	724	0.995517	0.0103941	0.127708
chr10	47999791	47995355	2	FAM25G	297	0.994409	0.0111755	0.0965396
chr10	88932390	88940340	1	ACTA2-AS1	561	0.993026	0.0238546	0.115809
chr4	152337655	152338098	1	FBXW7-AS1	791	0.977469	0.00414398	0.176189
chr22	30080480	30008742	2	HORMAD2-AS1	215	0.975589	0.0228391	0.17742
chr5	79936579	79967626	1	LINC01455	400	0.967872	0.0348273	0.16914
chr5	137647673	137647562	2	MIR874	686	0.96235	0.0336461	0.202964
chr1	212950520	212991585	1	VASH2	2162	0.951761	0.000904685	0.178728
chr20	56005472	55997440	2	CBLN4	565	0.944073	2.00E-07	0.175884
chr8	27633868	27676776	1	SCARA3	206	0.941478	0.00090124	0.226128
chr6	30940972	30954221	1	MUCL3	317	0.938023	0.0279789	0.117211
chr6	26440472	26453415	1	BTN3A3	194	0.93615	0.0121458	0.128089
chr16	57372458	57385048	1	CX3CL1	630	0.934786	0.00180614	0.252832
chr3	102099244	102479841	1	ZPLD1	696	0.925228	0.00999475	0.49443
chr8	6835554	6842457	1	GS1-24F4.2	29	0.918895	0.000571605	0.25655
chr6	169035642	169034197	2	LOC101929460	1267	0.914539	0.000825303	0.173402
chr19	42855691	42752686	2	PSG8	1003	0.913847	0.0297903	0.110667
chr18	31556911	31542146	2	DSG2-AS1	158	0.909296	0.0207989	0.0473976
chr2	11133053	11146790	1	C2orf50	72	0.908265	0.0113861	0.168604
chr9	87042126	87008455	2	LOC440173	376	0.89605	0.0111564	0.121673
chr3	18013226	18041603	1	LOC339862	136	0.895351	0.0443424	0.066783
chr18	22907721	22723491	2	LOC101927571	117	0.89504	3.65E-07	0.344911
chr9	6215786	6257983	1	IL33	43	0.892661	0.000805214	0.184413
chr16	72094431	72044289	2	TXNL4B	809	0.891017	0.0159188	0.226114
chr11	74949247	74979031	1	SPCS2	1064	0.887919	0.002411	0.187836
chr7	102671641	102637049	2	POLR2J2	720	0.886486	0.0458135	0.0137525
chr2	157257598	157314211	1	GALNT5	943	0.885717	0.000571605	0.110333
chr4	87608529	87616910	1	DSPP	513	0.884489	0.00437971	0.0459595
chr1	117060303	117107453	1	TTF2	1278	0.883022	0.00785445	0.221118
chr3	189240594	189238686	2	TPRG1-AS2	1312	0.881998	3.00E-05	0.206895
chr3	122886941	122892416	1	LINC02035	831	0.879427	0.0153391	0.165509
chr11	128891356	128921035	1	KCNJ5	1523	0.878465	0.00102008	0.216458
chr4	87531061	87473335	2	SPARCL1	512	0.878052	0.00560105	0.112568
chr2	230700529	230690921	2	LINC01907	1433	0.877936	4.60E-05	0.231765
chr9	109013529	108942569	2	CTNNAL1	548	0.872237	3.08E-06	0.175523
chr9	134025439	134029254	1	BRD3OS	856	0.872087	0.021575	0.389558
chr1	211639695	211654581	1	LINC01693	2142	0.869555	2.07E-05	0.195383
chr1	160115759	160143591	1	ATP1A2	1686	0.869023	0.0119525	0.174957
chr2	3594832	3644644	1	COLEC11	20	0.868043	0.00371832	0.168649
chr11	47400970	47401042	1	MIR4487	517	0.867051	0.00527555	0.277954
chr4	99088801	99070978	2	ADH5	554	0.865056	9.89E-05	0.157108
chr21	41715775	41711520	2	LINC00479	229	0.864385	0.0245652	0.311225
chrX	108044970	108079184	1	VSIG1	589	0.859476	0.00031117	0.111828
chr2	218607765	218637184	1	PLCD4	1341	0.858015	0.030728	0.111819
chr3	15601852	15560704	2	HACL1	122	0.857474	0.016416	0.0645456
chr5	152433368	152391532	2	NMUR2	918	0.856501	0.016582	0.106148
chr3	65893816	65925297	1	MAGI1-AS1	588	0.856314	0.0014127	0.210698
chr2	233718778	233773299	1	UGT1A4	1489	0.85354	0.00840144	0.0674138
chr10	27744786	27767794	1	MKX-AS1	186	0.852946	0.0265587	0.0844321
chr17	1761959	1777574	1	SERPINF1	34	0.850634	0.00403608	0.203201
chr13	30933846	30881933	2	TEX26-AS1	105	0.84924	0.00768414	0.126621
chr1	231040246	231018958	2	FAM89A	2299	0.847729	0.00264119	0.225588
chr6	43427366	43450430	1	ABCC10	609	0.846776	0.00309215	0.307511
chr8	20275773	20290458	1	LZTS1-AS1	130	0.846245	0.00013129	0.250917
chr5	111070062	111078024	1	TSLP	510	0.844764	0.00429699	0.176426
chr2	150539011	150468195	2	RND3	921	0.844292	0.00723943	0.462625
chr5	139404088	139396563	2	SPATA24	717	0.844179	0.000241134	0.319434
chr7	7535853	7356203	2	COL28A1	91	0.838337	0.00909015	0.242158
chr10	97771952	97766751	2	SFRP5	657	0.836424	0.0148845	0.187675
chr17	34195937	34157181	2	LINC01989	515	0.834797	2.16E-05	0.143312
chr7	2527074	2527145	1	MIR4648	42	0.832605	0.00480803	0.983775
chr11	45371397	45388508	1	LOC399886	476	0.832194	0.00851005	0.173483
chr11	134274245	134319564	1	GLB1L3	1559	0.83001	0.0111564	0.169809
chr14	105093609	105099004	1	LINC02298	829	0.826302	7.63E-09	0.734204
chr5	140157319	140173051	1	LOC101929719	729	0.825033	0.00483679	0.186657
chr3	4493163	4490891	2	ITPR1-DT	16	0.823932	3.69E-05	0.465706
chr22	43516107	43537117	1	EFCAB6-AS1	462	0.820677	0.0318288	0.111864
chr1	210232799	210246631	1	SERTAD4	2133	0.815012	0.0353506	0.206558
chr3	111677433	111676736	2	PLCXD2-AS1	730	0.812371	0.00563625	0.248771
chr3	132660723	132558138	2	ACAD11	936	0.808824	0.0363091	0.177736
chr2	191847255	191834302	2	CAVIN2	1160	0.803825	0.00428891	0.155059
chr1	47023568	47050751	1	CYP4X1	773	0.802236	0.0330008	0.109404
chr2	176637931	176629589	2	LINC01116	1080	0.797327	0.00786545	0.110049
chr19	8503112	8490056	2	PRAM1	275	0.797199	0.0193218	0.28458
chr5	132410636	132476044	1	C5orf56	622	0.791558	0.000592525	0.424899
chr22	39014083	39020352	1	APOBEC3C	366	0.7913	0.0358443	0.169777
chr16	23149270	23061406	2	USP31	366	0.790952	3.66E-06	0.394225
chr7	2512529	2529177	1	LFNG	41	0.790806	0.00860038	0.563698
chr1	61725423	61681046	2	TM2D1	885	0.788718	0.00474536	0.159596
chr7	121325367	121341104	1	WNT16	810	0.786845	0.00354652	0.116564
chr17	41517217	41517164	2	MIR6510	714	0.784777	0.000208178	0.335016
chr1	156601496	156594487	2	GPATCH4	1612	0.783315	0.0280665	0.185059
chr1	238486023	238480384	2	LINC01139	2357	0.779796	0.0419484	0.0975011
chr2	222298996	222199888	2	PAX3	1392	0.779516	0.0217561	0.131093
chr4	25655301	25678748	1	SLC34A2	194	0.779049	0.022922	0.117444
chr2	11482341	11642788	1	GREB1	77	0.777927	0.000358375	0.310491
chr11	128906035	128899565	2	C11orf45	1524	0.777373	0.00934129	0.212854
chr19	42879822	42866464	2	PSG1	1005	0.776126	0.0127712	0.078284
chr11	102047443	102084560	1	CFAP300	1225	0.772649	0.00499381	0.102799
chr3	190120964	190144846	1	P3H2-AS1	1316	0.772553	0.00518778	0.21626
chr6	82363206	82370828	1	TPBG	796	0.769733	0.00146887	0.25713
chr8	42541926	42416475	2	SLC20A2	310	0.769233	2.36E-06	0.369099
chr17	74584679	74594209	1	C17orf77	1200	0.766244	0.0222505	0.0829047
chr22	25564849	25729294	1	GRK3	167	0.764741	0.00429699	0.182935
chr20	45101112	45092310	2	KCNS1	442	0.762868	0.0040662	0.258716
chr8	80874781	80628451	2	ZNF704	486	0.760526	0.000592525	0.356396
chrX	7148190	7048920	2	PUDP	17	0.756266	0.000105157	0.24258
chr2	66574030	66730157	1	LINC01798	432	0.755691	0.000819297	0.163846
chr2	187448460	187343129	2	CALCRL	1130	0.755006	0.0153889	0.0922231
chr6	32953122	32934629	2	HLA-DMB	431	0.754997	1.21E-05	0.205704
chr22	31399523	31434452	1	DRG1	251	0.750901	0.0344046	0.135195
chr17	41586921	41582279	2	KRT14	718	0.749937	0.000136394	0.522079
chr3	151873643	151884619	1	SUCNR1	1071	0.747924	0.0354342	0.107819
chr12	112978395	113011723	1	OAS2	1050	0.746175	0.0224424	0.0894281
chr11	57641198	57641286	1	MIR130A	609	0.742793	0.0148845	0.220065
chr3	129161036	129087575	2	ISY1-RAB43	903	0.741439	0.0279789	0.291105
chr5	139482935	139475534	2	TMEM173	720	0.741385	0.0347236	0.23684
chr5	38290986	38282264	2	EGFLAM-AS4	169	0.740337	0.000596406	0.152395
chr12	18738057	18683169	2	PLCZ1	260	0.739937	0.0149667	0.0668499
chr5	38845858	38945596	1	OSMR	176	0.737928	0.0014127	0.171734
chr5	138178986	138139766	2	BRD8	694	0.734893	0.0323024	0.150416
chr5	96875939	96919716	1	ERAP2	477	0.734143	0.030728	0.0973367
chr7	99735196	99705037	2	CYP3A7	623	0.733336	0.0266954	0.0889939
chr21	35580760	35372507	2	LOC100506403	170	0.733292	0.000154635	0.175874
chr6	32589848	32552990	2	HLA-DRB1	418	0.731893	0.00223142	0.0844786
chr16	57404767	57416062	1	CCL17	631	0.728843	0.0067095	0.170592
chr12	101877351	102012130	1	DRAM1	927	0.726621	0.00271898	0.269998
chr11	105101431	105041326	2	CARD16	1251	0.722683	0.00113278	0.125406
chr14	20413429	20365667	2	TEP1	27	0.719973	0.00137446	0.152221
chr2	31414715	31334321	2	XDH	229	0.719426	1.72E-05	0.212858
chrX	45505388	45630202	1	LINC01204	202	0.718653	0.00414398	0.166093
chr13	45851736	45777243	2	SIAH3	213	0.716847	0.0162393	0.125349
chr1	209428820	209432838	1	MIR205HG	2120	0.71402	0.000105157	0.539327
chr1	173050963	173039960	2	TNFSF18	1836	0.711715	0.0042863	0.174603
chr4	67701280	68080952	1	UBA6-AS1	352	0.710682	0.037089	0.341149
chr3	186717276	186743954	1	KNG1	1284	0.710157	0.000378738	0.0964422
chr2	233729108	233773299	1	UGT1A3	1490	0.709044	0.0321642	0.054501
chr2	233712992	233773299	1	UGT1A5	1488	0.708933	0.0021371	0.0743712
chr1	170532129	170553446	1	GORAB	1815	0.708129	0.0319134	0.0974909
chr1	206897443	206904139	1	IL24	2100	0.706103	0.00265979	0.21732
chr19	51752026	51770526	1	FPR2	1359	0.706064	0.000400921	0.0604057
chr3	15521751	15439199	2	COLQ	120	0.703666	0.00728726	0.0891137
chr11	47579015	47572197	2	KBTBD4	524	0.702765	0.00909015	0.222097
chr5	37840438	37875799	1	GDNF-AS1	165	0.702202	0.00606736	0.137108
chr1	156147366	156177752	1	SEMA4A	1594	0.701652	0.000797867	0.360399
chr2	45009430	45005161	2	SIX2	314	0.698323	0.0155751	0.359248
chr11	94128928	94181972	1	PANX1	1188	0.695381	0.000208178	0.365696
chr17	42423517	42402452	2	CAVIN1	746	0.693782	0.0334015	0.323061
chr18	3593732	3598352	1	DLGAP1-AS1	26	0.693478	0.0490653	0.259272
chr15	38252326	38357249	1	SPRED1	174	0.690393	0.0106701	0.154444
chr2	17816496	17817101	1	MSGN1	101	0.689506	0.0275266	0.238769
chr22	26429273	26445015	1	ASPHD2	170	0.689374	0.0364984	0.117294
chr1	23424740	23381061	2	TCEA3	367	0.687568	0.00429699	0.245761
chr3	133745956	133779006	1	TF	948	0.685261	7.27E-06	0.202621
chr7	16645817	16599776	2	ANKMY2	118	0.684176	0.0380528	0.235905
chr13	45120515	45284909	1	GTF2F2	203	0.684136	0.0157641	0.266298
chr4	156971394	156760454	2	PDGFC	819	0.682037	0.000115248	0.241252
chr6	26045411	26045821	1	HIST1H3C	165	0.681417	0.00886283	0.296479
chr3	188947639	188941715	2	TPRG1-AS1	1310	0.677897	0.00264046	0.359099
chr5	81233285	81266397	1	CKMT2	415	0.676531	0.0138889	0.0990872
chr9	124001670	124033301	1	LHX2	679	0.670833	0.0243339	0.184227
chr1	20119566	20111939	2	PLA2G2D	313	0.670833	0.0042863	0.283493
chr17	74592283	74579365	2	CD300LD	1199	0.670433	0.00480803	0.11227
chr1	158999968	159055155	1	IFI16	1660	0.67031	0.00927718	0.154272
chr19	55160671	55151767	2	TNNI3	1518	0.669482	0.000625137	0.345448
chr2	158795317	158862958	1	DAPL1	953	0.668904	0.000772096	0.216751
chr14	95650498	95679833	1	TCL6	638	0.668182	0.0211053	0.111996
chr17	79022814	79049788	1	C1QTNF1	1324	0.665494	0.00834218	0.234698
chr3	46370854	46376206	1	CCR5	321	0.665417	0.0111845	0.0976632
chr11	83041598	83041464	2	SNORA70E	1123	0.665071	0.0127712	0.144384
chr19	53632056	53637009	1	DPRX	1412	0.663729	0.000477981	0.137663
chr1	3652520	3736201	1	TP73	91	0.662486	6.30E-06	0.409866
chr20	1226056	1296421	1	RAD21L1	26	0.662416	0.0208671	0.113683
chr18	46326809	46463140	1	RNF165	214	0.662049	0.00126299	0.280852
chr2	226658793	226658710	2	MIR5702	1409	0.661419	2.70E-05	0.289828
chr5	13944543	13690331	2	DNAH5	89	0.660935	0.0323024	0.150306
chr13	79566727	79571436	1	LINC01068	366	0.659535	4.83E-05	0.22245
chr6	26043657	26043277	2	HIST1H2BB	166	0.65725	0.0122539	0.330686
chr15	76059795	75935969	2	NRG4	595	0.656686	0.019915	0.173986
chr10	42981507	42979017	2	LINC01264	244	0.654448	0.0152273	0.22186
chr9	27524314	27526498	1	IFNK	130	0.654023	0.02566	0.251864
chr17	79027655	79019209	2	C1QTNF1-AS1	1325	0.652362	0.00411635	0.264365
chr11	57181747	57191717	1	LRRC55	595	0.651473	0.0337605	0.149852
chr15	57706629	57782762	1	POLR2M	382	0.650131	0.0103338	0.16297
chr11	118176673	118161951	2	SCN2B	1366	0.647589	0.0196331	0.136276
chr6	32637357	32647062	1	HLA-DQA1	419	0.647552	0.0458135	0.0610404
chr3	24103238	24096269	2	LINC00691	158	0.645429	2.10E-05	0.151743
chr11	32829943	32858123	1	PRRG4	413	0.645316	0.0105199	0.155811
chr15	78810487	78898133	1	MORF4L1	625	0.644016	0.0101932	0.170507
chr7	7067045	7066964	2	MIR3683	88	0.643018	0.00474536	0.263952
chr1	21977021	21998642	1	CELA3B	341	0.642505	0.0367327	0.123789
chr7	21946084	21900900	2	CDCA7L	148	0.641661	0.000737559	0.183495
chr6	49949444	49946101	2	DEFB133	675	0.63937	0.0495923	0.0410161
chr2	64905137	64901840	2	LINC02245	421	0.637823	0.00066119	0.288187
chr20	3407625	3249305	2	C20orf194	75	0.636046	0.0111845	0.246466
chr7	151277896	151238764	2	SMARCD3	1085	0.63392	3.00E-05	0.277765
chr17	78484882	78503056	1	DNAH17-AS1	1316	0.629331	0.0119712	0.151773
chr3	27484347	27372723	2	SLC4A7	169	0.628387	0.000908214	0.21527
chr3	151316952	151294103	2	GPR87	1063	0.628089	0.0283977	0.128787
chr16	15395950	15625028	1	C16orf45	299	0.626819	2.37E-06	0.31501
chr12	52520687	52514575	2	KRT5	503	0.626703	1.72E-05	0.617518
chr8	23068229	23083619	1	LOC286059	164	0.62348	0.00739288	0.145513
chr1	210234047	210231456	2	SERTAD4-AS1	2134	0.623405	0.0419484	0.372087
chr3	134052184	133932696	2	SLCO2A1	952	0.622645	2.80E-07	0.245002
chr15	80581103	80581239	1	MIR5572	643	0.621319	0.0237299	0.4681
chr11	115396756	115397658	1	LOC105369507	1339	0.620807	0.0076766	0.0865154
chr11	111298546	111308735	1	COLCA2	1282	0.618965	0.0245168	0.129446
chr7	80391453	80312574	2	LOC101927269	504	0.617837	0.0198158	0.0672921
chr12	113966371	113816742	2	RBM19	1067	0.61747	0.0476331	0.2537
chr19	6424794	6413348	2	KHSRP	211	0.616485	0.0391705	0.410159
chr3	185282941	185489097	1	MAP3K13	1267	0.616307	1.11E-05	0.271114
chr3	27722711	27715949	2	EOMES	170	0.614672	0.00507319	0.188296
chr6	33899135	33899200	1	MIR7159	470	0.613601	3.61E-06	0.347625
chr1	52927229	53051703	1	SCP2	822	0.613593	0.04965	0.145519
chr12	53938765	53946544	1	HOXC13	549	0.612765	0.0231626	0.282874
chr10	120851175	120909524	1	WDR11	865	0.612656	0.0016936	0.0914563
chr6	43456632	43450352	2	DLK2	611	0.612351	0.000241134	0.185233
chr1	111989155	111770662	2	KCND3	1220	0.611869	0.00223142	0.349241
chr11	75100563	75206549	1	SLCO2B1	1067	0.611032	0.00041044	0.171165
chr18	22798261	23026488	1	RBBP8	118	0.60964	4.08E-06	0.301645
chr10	29602346	29602264	2	MIR938	201	0.609148	2.10E-05	0.469048
chr1	184051677	184074212	1	TSEN15	1925	0.608602	0.00966531	0.0965011
chr11	22626787	22622519	2	FANCF	371	0.607017	0.0377885	0.20026
chr3	19947009	19879472	2	EFHB	141	0.60692	0.0176377	0.176505
chr12	95791152	95657807	2	NTN4	884	0.604777	0.0315756	0.170252
chr4	11429765	11393150	2	HS3ST1	140	0.604196	0.00372003	0.177217
chr2	190343470	190371665	1	INPP1	1151	0.603756	0.0438041	0.145671
chr1	153357854	153361027	1	S100A9	1491	0.602377	0.0353838	0.303315
chr1	182789293	182830384	1	NPL	1912	0.601931	0.0401114	0.138619
chr17	1742836	1755268	1	SERPINF2	33	0.601376	0.0149667	0.290264
chr10	47300386	47313547	1	GDF10	289	0.601316	0.0211053	0.141083
chr3	176817001	176814155	2	LINC01209	1189	0.600808	0.0371882	0.133566
chr9	34729467	34723055	2	FAM205A	186	0.600675	0.00103861	0.127166
chr11	120894797	120867933	2	LOC101929227	1422	0.599806	0.00223142	0.157067
chr1	222589825	222593032	1	TAF1A-AS1	2207	0.59665	0.043195	0.110742
chr5	140043299	139846779	2	NRG2	725	0.595913	0.000109076	0.316187
chr1	119659798	119744215	1	PHGDH	1300	0.595476	0.0417675	0.161404
chr2	73202258	73212513	1	NOTO	498	0.594895	0.0392661	0.127227
chr2	112482154	112541739	1	TTL	766	0.593392	0.0143244	0.191182
chr8	127082221	127072694	2	PCAT2	721	0.59313	0.000309522	0.113197
chr1	169794966	169792529	2	METTL18	1808	0.59305	0.0426143	0.173738
chr9	34710124	34709005	2	CCL21	185	0.592902	0.0167673	0.244235
chr6	52284881	52264009	2	MCM3	689	0.592644	0.0421246	0.145789
chr17	46833033	46762506	2	WNT3	868	0.592094	0.00013129	0.295584
chr21	41531116	41464551	2	TMPRSS2	226	0.591252	0.000861818	0.162803
chr6	132401545	132296055	2	MOXD1	1030	0.586699	0.0206045	0.119146
chr8	130008453	130008334	2	MIR5194	742	0.58505	0.0335343	0.242254
chr21	33642400	33899861	1	ITSN1	155	0.581016	6.56E-05	0.392128
chr7	8262233	8344516	1	LOC100505938	99	0.580821	0.0334015	0.105564
chrX	3346641	3308565	2	MXRA5	9	0.578013	0.000316434	0.127379
chr11	57237314	57233577	2	APLNR	596	0.577674	0.00392817	0.148329
chr13	41955808	41981565	1	VWA8-AS1	176	0.577293	0.00319148	0.131197
chr5	6448623	6494909	1	UBE2QL1	54	0.575294	0.0490866	0.102327
chr1	13583465	13617957	1	PDPN	234	0.574551	0.000529801	0.222353
chr5	147084784	146581146	2	PPP2R2B	844	0.574487	0.0388553	0.270741
chr2	72148038	72129238	2	CYP26B1	492	0.573558	0.00129271	0.313215
chr5	117415509	117546298	1	LINC00992	550	0.57298	0.00632873	0.0588336
chr5	151676945	151724782	1	CLMAT3	912	0.572203	0.00309215	0.106678
chr7	93118023	93099513	2	SAMD9	559	0.571698	0.0258596	0.0679331
chr8	127013154	127021014	1	PCAT1	720	0.571242	3.00E-05	0.161473
chr10	89207314	89205629	2	CH25H	565	0.570595	0.0380696	0.257593
chr9	4348392	3824127	2	GLIS3	19	0.568909	0.0281922	0.399756
chr15	72197785	72159807	2	GRAMD2A	521	0.568798	0.00125956	0.181187
chr17	191587	183824	2	LINC02091	3	0.566982	0.00900947	0.10701
chr3	13549131	13638422	1	FBLN2	96	0.566633	0.0042863	0.19671
chr5	16617058	16473038	2	RETREG1	102	0.566427	0.029296	0.159053
chr1	159961218	159984750	1	LINC01133	1681	0.565934	0.029148	0.147558
chr19	55166722	55158661	2	DNAAF3	1519	0.565765	0.00122038	0.292515
chr5	74308325	74306410	2	LINC01335	354	0.565243	0.00224442	0.170856
chr5	172006873	171861549	2	FBXW11	1022	0.564468	0.0117642	0.196312
chr10	99927010	99958381	1	DNMBP-AS1	679	0.564234	0.0217243	0.140913
chr15	99007795	98968230	2	PGPEP1L	791	0.564016	0.0123653	0.162866
chr5	139444491	139410203	2	DNAJC18	718	0.563707	0.0283861	0.137333
chr12	65882167	65851340	2	LOC100129940	732	0.563531	0.0118439	0.0617282
chr3	196639686	196662004	1	NRROS	1381	0.563529	0.0445306	0.0701503
chr1	209325456	209328532	1	LINC01696	2119	0.562969	0.00013129	0.341617
chr1	206052723	206102459	1	RHEX	2087	0.561514	0.00054215	0.0945882
chr22	45760524	45760598	1	MIR4762	490	0.559939	0.0348273	0.215373
chr14	70359731	70325081	2	COX16	432	0.559556	0.0181687	0.105521
chr1	64470792	64693058	1	CACHD1	906	0.558952	0.00876963	0.189217
chr1	234531779	234527891	2	LINC01354	2326	0.558199	0.00785445	0.459302
chr7	139036029	139025706	2	ZC3HAV1L	941	0.557278	0.0392713	0.121432
chr2	11670164	11658178	2	NTSR2	79	0.557078	0.021936	0.138594
chr11	74949200	74807739	2	XRRA1	1063	0.556749	0.0143715	0.136426
chr13	30906191	30925572	1	MEDAG	106	0.556687	0.0138889	0.0754604
chr7	112790592	112762382	2	TMEM168	774	0.554717	0.0269792	0.124955
chr12	51028566	50979401	2	SLC11A2	470	0.554548	0.0103548	0.129824
chr4	152536101	152321259	2	FBXW7	790	0.554292	0.000179665	0.26226
chr3	11137093	11263557	1	HRH1	77	0.553421	3.61E-05	0.353517
chr13	52848641	52842889	2	PCDH8	289	0.553241	0.00802418	0.139231
chr16	68843604	69085180	1	TANGO6	752	0.552473	0.00193868	0.355367
chr18	9615264	9619363	1	PPP4R1-AS1	60	0.55247	0.0127712	0.302103
chr17	41522529	41513743	2	KRT15	713	0.550865	8.55E-05	0.176643
chr17	41505705	41500981	2	KRT13	712	0.549645	0.00505325	0.114377
chr7	47948491	47774652	2	PKD1L1	350	0.548683	0.00265979	0.129217
chr6	134318112	134169246	2	SGK1	1053	0.548376	0.000697945	0.255919
chr22	41205205	41231271	1	L3MBTL2	404	0.548045	0.036405	0.151606
chr14	55191678	55148112	2	DLGAP5	313	0.546352	0.00143293	0.121446
chr22	17563439	17590994	1	SLC25A18	21	0.546059	0.000828965	0.138558
chr12	49828542	49841143	1	BCDIN3D-AS1	446	0.544829	0.0111845	0.211065
chr8	126325495	126329535	1	LOC101927657	718	0.544476	0.002411	0.125183
chr2	152099079	151832776	2	CACNB4	931	0.544312	4.76E-05	0.30173
chr8	30727926	30678061	2	GSR	240	0.541788	0.0203607	0.215925
chr11	94740355	94545330	2	LOC105369438	1197	0.541415	0.00564041	0.284544
chr12	48939663	48921959	2	FKBP11	421	0.540996	0.00152971	0.146766
chr4	39528019	39594707	1	UGDH-AS1	236	0.540717	0.00299448	0.19475
chr17	36196758	36088256	2	CCL3L1	560	0.540435	0.0459788	0.155387
chr20	296968	300321	1	ZCCHC3	8	0.539059	0.00982422	0.228126
chr4	145938635	145757627	2	ZNF827	764	0.53844	0.00480803	0.231248
chr5	176810477	176880895	1	UNC5A	1077	0.538308	0.0210381	0.152745
chr21	17438890	17449185	1	LINC01549	32	0.537133	0.0344046	0.218548
chr6	30618612	30600400	2	PPP1R10	298	0.536935	0.0109782	0.242933
chr2	226799759	226731317	2	IRS1	1410	0.535874	0.0159188	0.155864
chr11	8933006	8920076	2	C11orf16	250	0.535365	0.00261793	0.0416207
chr3	123585542	123644568	1	MYLK-AS1	838	0.53489	0.0115882	0.231743
chr20	50645471	50662275	1	LOC100506175	539	0.534619	0.00443953	0.133598
chr20	44187578	44111695	2	JPH2	417	0.5329	0.0172338	0.165588
chr17	80805632	80801640	2	LOC101928855	1349	0.531827	0.00449227	0.227454
chr1	214281102	214337131	1	SMYD2	2167	0.530943	0.0218163	0.14558
chr10	5978187	5937569	2	IL15RA	47	0.529685	0.000904685	0.184807
chr1	99645943	99694541	1	PALMD	1108	0.529617	0.0363185	0.162781
chr10	97572499	97583884	1	ANKRD2	649	0.529458	0.00861008	0.160176
chr5	111512226	111739726	1	STARD4-AS1	514	0.529275	0.0223591	0.201426
chr1	22965338	22953043	2	LACTBL1	357	0.529149	0.0156249	0.135854
chr12	48482503	48496512	1	C12orf54	404	0.528895	0.0123332	0.0623977
chr19	6433762	6426039	2	SLC25A41	213	0.527411	0.0454737	0.354467
chr4	74794686	74744759	2	BTC	421	0.526232	0.00509693	0.0869513
chr7	32957404	33006931	1	FKBP9	246	0.526164	0.00999475	0.128968
chr5	37948491	37951055	1	LINC02110	166	0.525829	0.001543	0.149314
chr1	22266239	22266300	1	MIR4418	347	0.525511	0.000830902	0.557556
chr6	137045180	136999971	2	IL20RA	1072	0.525236	0.0492087	0.148241
chr10	118595699	118589989	2	PRLHR	845	0.524276	0.0014685	0.192191
chr14	36519521	36473207	2	SFTA3	211	0.523846	0.000312103	0.0911095
chr2	119429901	119438520	1	TMEM37	808	0.523293	0.00539679	0.128176
chr8	22275297	22357563	1	PIWIL2	151	0.52305	0.0131149	0.0910082
chr16	19285739	19322145	1	CLEC19A	320	0.522435	0.0159188	0.0895963
chr12	65824131	65966295	1	HMGA2	731	0.522416	0.0235129	0.115609
chr5	42887392	42799880	2	SELENOP	199	0.521904	0.016582	0.103387
chr1	209583717	209613938	1	CAMK1G	2122	0.52186	0.000571605	0.174495
chr14	88326907	88180103	2	KCNK10	559	0.521298	0.000764403	0.196033
chr2	201233443	201287711	1	CASP8	1210	0.519554	0.0218271	0.161913
chrX	131830643	131702650	2	FIRRE	713	0.519498	6.49E-05	0.331927
chr4	102501329	102617302	1	NFKB1	580	0.519273	0.0198158	0.158966
chr10	97850239	97871578	1	GOLGA7B	659	0.518992	0.021577	0.172211
chr16	4242080	4189374	2	SRL	199	0.518281	0.0124954	0.173154
chr7	130051451	130018286	2	ZC3HC1	879	0.518045	0.0350095	0.113882
chr12	91183123	91140484	2	DCN	850	0.517255	0.029044	0.0475376
chr12	9932381	9898673	2	CLEC2A	161	0.51701	0.0283861	0.0536835
chr5	38845829	38736055	2	OSMR-AS1	175	0.516313	0.0308626	0.131276
chr6	169254044	169215780	2	THBS2	1272	0.515959	0.00495798	0.12357
chr6	38640148	38168451	2	BTBD9	537	0.515087	0.000188345	0.245069
chr22	43812337	43528744	2	EFCAB6	463	0.514638	0.00183278	0.22171
chr10	80205572	80150889	2	ANXA11	505	0.51426	0.00474536	0.21982
chr1	9088478	9035107	2	SLC2A5	144	0.511522	0.00505325	0.125507
chr1	170662728	170739419	1	PRRX1	1816	0.511401	0.0320909	0.0831502
chr6	151452181	151404763	2	RMND1	1160	0.511232	0.030559	0.139231
chr7	103074843	102813230	2	FBXL13	722	0.510851	0.003335	0.228613
chr11	57338374	57370600	1	P2RX3	599	0.508525	0.0146424	0.155629
chr3	111732461	111976517	1	PHLDB2	731	0.508341	1.94E-06	0.282617
chr12	117968983	117453012	2	KSR2	1085	0.507179	0.0332781	0.317605
chr6	34000051	33999972	2	MIR1275	471	0.506528	8.43E-05	0.226905
chr15	67255195	67201033	2	AAGAB	481	0.506287	0.0130191	0.142203
chr1	223665734	223538007	2	CAPN8	2216	0.505817	0.00279326	0.125874
chr2	31234337	31269447	1	EHD3	228	0.505469	4.86E-05	0.134671
chr11	17208153	17332211	1	NUCB2	319	0.50464	0.0171625	0.186854
chr5	38258409	38465021	1	EGFLAM	168	0.502241	0.00876963	0.151503
chr1	56819696	56718804	2	FYB2	864	0.501315	0.0119919	0.0663085
